# Supplementary material for: The Cultivation Modality and Barrier Maturity Modulate the Toxicity of Industrial Zinc Oxide and Titanium Dioxide Nanoparticles on Nasal, Buccal, Bronchial, and Alveolar Mucosa Cell-Derived Barrier Models
Source: Int J Mol Sci. 2023 Mar 15;24(6):5634. doi: 10.3390/ijms24065634 (PMC10056597; doi:10.3390/ijms24065634)
Supplement: Supplementary file 1 [file ijms-24-05634-s001.zip]

Archive with 1 entries (1 files):
- ijms-2206944-supplementary.pdf
